# Supplementary material for: Water-Soluble Truncated Fatty Acid–Porphyrin Conjugates Provide Photo-Sensitizer Activity for Photodynamic Therapy in Malignant Mesothelioma
Source: Cancers (Basel). 2022 Nov 5;14(21):5446. doi: 10.3390/cancers14215446 (PMC9654571; doi:10.3390/cancers14215446)
Supplement: Supplementary file 1 [file cancers-14-05446-s001.zip]

Archive with 1 entries (1 files):
- cancers-1866149-supplementary.pdf
